# Supplementary material for: The Competitive Endogenous RNA (ceRNA) Regulation in Porcine Alveolar Macrophages (3D4/21) Infected by Swine Influenza Virus (H1N1 and H3N2)
Source: Int J Mol Sci. 2022 Feb 7;23(3):1875. doi: 10.3390/ijms23031875 (PMC8836399; doi:10.3390/ijms23031875)
Supplement: Supplementary file 1 [file ijms-23-01875-s001.zip]

Archive with 1 entries (1 files):
- ijms-1458755-supplementary.pdf
